# Supplementary material for: Synthesis, In Vitro, and In Vivo Investigations of Pterostilbene-Tethered Analogues as Anti-Breast Cancer Candidates
Source: Int J Mol Sci. 2023 Jul 14;24(14):11468. doi: 10.3390/ijms241411468 (PMC10380385; doi:10.3390/ijms241411468)
Supplement: Supplementary file 1 [file ijms-24-11468-s001.zip]

Archive with 1 entries (1 files):
- ijms-2474349-supplementary.pdf
